# Supplementary material for: The Acute and Short-Term Inhalation of Carbon Nanofiber in Sprague-Dawley Rats
Source: Biomolecules. 2022 Sep 22;12(10):1351. doi: 10.3390/biom12101351 (PMC9599497; doi:10.3390/biom12101351)
Supplement: Supplementary file 1 [file biomolecules-12-01351-s001.zip]

Archive with 1 entries (1 files):
- biomolecules-1849316-supplementary.pdf
